# Supplementary material for: Loss of steroid hormone receptors is common in malignant pleural and peritoneal effusions of breast cancer patients treated with endocrine therapy
Source: Oncotarget. 2017 Feb 20;8(33):55550–61. doi: 10.18632/oncotarget.15548 (PMC5589680; doi:10.18632/oncotarget.15548)
Supplement: Supplementary file 1 [file oncotarget-08-55550-s001.xlsx]

## Sheet: Supplementary Table S1
Patient	Primary tumor					Solid metastasis 1						Solid metastasis 2						Effusion 1						Effusion 2						Effusion 3						Effusion 4						Effusion 5
	ER	PR	AR	HER2	FISH	ER	PR	AR	HER2	FISH	Location	ER	PR	AR	HER2	FISH	Location	ER	PR	AR	HER2	FISH	Location	ER	PR	AR	HER2	FISH	Location	ER	PR	AR	HER2	FISH	Location	ER	PR	HER2	AR	FISH	Location	ER	PR	AR	HER2	FISH	Location
1	100	0	100	0		75	5	90	0		gynaecological	100	0	100	0		GI	10	10	5	0		peritoneal
2	100	20	90	0		90	2	0	0		GI	0	0	0	0		GI	0	0	0	0		peritoneal
3	0	0	1	0		0	0	75	0		skin							0	0	20	0		pleural	0	1	5	0		pleural
4	100	1	2	0														0	0	0	0		pleural	0	0	0	0		pleural
5	0	0	0	0														20	0	0	0		pleural	0	0	0	0		pleural
6	0	0	0	0		0	0	0	0		lung	0	0		0		skin	0	0	0	0		pleural
7	75	50	5	0		100	100		0		GI							2	2	0	0		peritoneal
8	0	0		3+	amp	0	0		3+	amp	skin	0	0	5	3+	amp	lung	0	0	0	3+	amp	pleural
9	100	100	90	0														100	10	0	1+		pleural	75	75	0	0		peritoneal
10	100	10		0		100	10	2	1+		liver							100	0		2+	no amp	peritoneal	50	0	0	2+	no amp	peritoneal
11	100	1	0	3+	amp	0	0	0	3+	amp	bone	60	0	0	3+	amp	skin	100	0	1	2+	amp	pleural	90	5	0	2+	-	pleural	75	0	0	3+	no amp	pleural	90	0	2+	0	no amp	pleural	75	0	0	1+	no amp	pleural
12	90	1		0														0	0	0	0		pleural	0	0	0	0		pleural
13	1	5	0	0		0	0	0	0		skin							0	0	0	0		pleural
14	0	0	90	0														0	0	5	0		pleural	0	0	5	0		pleural
15	50	25	0	0		100	100		0		skin							20	10	0	0		pleural
16	0	0	0	0		0	0	0	0		skin							0	0	0	0		pleural
17	0	0	0	0		0	0	0	0		skin							0	0	0	0		pleural	10	0	0	0		pleural
18	90	50	20	1+		0	1	0	0		gynaecological							5	2	0	0		peritoneal
19	75	2	10	3+	amp													0	0	0	3+	amp	pleural	0	0	0	3+	-	pleural
20	0	0	0	0		0	0	0	0		skin							0	0	0	0		pleural
21	0	0	75	0														0	0	0	2+	-	pleural	0	0	0	2+	-
22	50	1	90	1+														75	50	0	0		pleural	75	50	0	0		pleural	75	50	0	0		pleural	90	20	0	1		pleural	1	0	0	1+		pleural
23	100	75	35	0														100	10	5	0		pleural	50	0		0		pleural
24	100	75	35	0		100	10	90	2+	no amp	bone	100	100	35	0		liver	50	20	0	0		peritoneal
25	100	75		1+	no amp													100	1	75	2+	no amp	pleural	100	1	50	2+	no amp	pleural
26	10	0	0	0														0	0	0	0		pleural	0	2	0	0		peritoneal
27	0	0	0	0														0	0	0	0		pleural	1	0	0	0		pleural

## Sheet: Supplementary Table S2
10% Threshold
Adjuvant endocrine therapy		Receptor status primary tumor	ER		PR		AR		HER2
			n	%	n	%	n	%	n	%
Yes		Positive	28/45	62	17/27	63	24/38	63	3/8	38
No			4/45	9	4/27	15	4/38	11	4/8	50
Unknown			13/45	29	6/27	22	10/38	26	1/8	12
Yes		Negative	6/24	25	17/42	40	9/26	34	31/61	51
No			11/24	46	12/42	29	9/26	34	12/61	20
Unknown			7/24	29	13/42	31	8/26	32	18/61	29
Adjuvant chemotherapy		Receptor status primary tumor	ER		PR		AR		HER2
			n	%	n	%	n	%	n	%
Yes		Positive	18/45	40	11/27	40	20/38	53	6/8	74
No			12/45	27	8/27	30	7/38	18	1/8	13
Unknown			15/45	33	8/27	30	11/38	29	1/8	13
Yes		Negative	13/24	54	19/42	45	10/26	38	25/61	41
No			4/24	17	10/42	24	8/26	31	17/61	28
Unknown			7/24	29	13/42	31	8/26	31	19/61	31
Adjuvant targeted therapy		Receptor status primary tumor	ER		PR		AR		HER2
			n	%	n	%	n	%	n	%
Yes		Positive	3/45	7	1/27	4	2/38	5	5/8	63
No			17/45	38	9/27	33	13/38	34	2/8	25
Unknown			25/45	55	17/27	63	23/38	61	1/8	12
Yes		Negative	3/24	13	5/42	12	3/26	11	1/61	2
No			13/24	54	20/42	48	15/26	58	29/61	47
Unknown			8/24	33	17/42	40	8/26	31	31/61	51
1% Threshold
Adjuvant endocrine therapy		Receptor status primary tumor	ER		PR		AR		HER2
			n	%	n	%	n	%	n	%
Yes		Positive	28/49	57	23/40	58	29/46	63	3/8	38
No			7/49	14	6/40	15	5/46	11	4/8	50
Unknown			14/49	29	11/40	27	12/46	26	1/8	12
Yes		Negative	6/20	30	11/29	38	4/18	22	31/61	51
No			9/20	45	9/29	31	9/18	50	12/61	20
Unknown			5/20	25	9/29	31	5/18	28	18/61	29
Adjuvant chemotherapy		Receptor status primary tumor	ER		PR		AR		HER2
			n	%	n	%	n	%	n	%
Yes		Positive	19/49	39	15/40	37	21/46	46	6/8	74
No			14/49	29	13/40	33	11/46	24	1/8	13
Unknown			16/49	32	12/40	30	14/46	30	1/8	13
Yes		Negative	12/20	60	16/29	55	9/18	50	25/61	41
No			3/20	15	5/29	17	4/18	22	17/61	28
Unknown			5/20	25	8/29	28	5/18	28	19/61	31
Adjuvant targeted therapy		Receptor status primary tumor	ER		PR		AR		HER2
			n	%	n	%	n	%	n	%
Yes		Positive	2/49	4	2/40	5	2/46	4	5/8	63
No			19/49	39	15/40	37	17/46	37	2/8	25
Unknown			28/49	57	13/40	33	27/46	59	1/8	12
Yes		Negative	3/20	15	4/29	14	3/18	17	1/61	2
No			12/20	60	14/29	48	10/18	55	29/61	47
Unknown			5/20	25	11/29	38	5/18	28	31/61	51
